# Supplementary material for: Physicochemical Characterization, Antioxidant, and Proliferative Activity of Colombian Propolis Extracts: A Comparative Study
Source: Molecules. 2024 Apr 6;29(7):1643. doi: 10.3390/molecules29071643 (PMC11013913; doi:10.3390/molecules29071643)
Supplement: Supplementary file 1 [file molecules-29-01643-s001.zip]

Archive with 1 entries (1 files):
- molecules-2827446-supplementary.pdf
